# Supplementary material for: Colour Transition Dynamics of Commercial Plant- and Animal-Based Meat Analogues
Source: Foods. 2025 Oct 23;14(21):3616. doi: 10.3390/foods14213616 (PMC12609363; doi:10.3390/foods14213616)
Supplement: Supplementary file 1 [file foods-14-03616-s001.zip]

Archive with 1 entries (1 files):
- foods-3898186-supplementary.pdf
